# Supplementary material for: Porphyrin Polymers Bearing N,N′-Ethylene Crosslinkers as Photosensitizers against Bacteria
Source: Polymers (Basel). 2022 Nov 15;14(22):4936. doi: 10.3390/polym14224936 (PMC9696963; doi:10.3390/polym14224936)
Supplement: Supplementary file 1 [file polymers-14-04936-s001.zip]

Archive with 1 entries (1 files):
- polymers-1991938-supplementary.pdf
